# Supplementary material for: Whom do we prefer to learn from in observational reinforcement learning?
Source: PLoS Comput Biol. 2025 Dec 8;21(12):e1013143. doi: 10.1371/journal.pcbi.1013143 (PMC12697965; doi:10.1371/journal.pcbi.1013143)
Supplement: S1 Table — Reported are fixed-effect estimates, SEM, t-statistics, and p-values. Negative coefficients indicate a decreased likelihood of selecting the higher-noise partner. (XLSX) [file pcbi.1013143.s003.xlsx]

## Sheet: is it possible to make thist ta
	Estimate	SEM	t-stat	P-val	Sig
Pilot (N = 20)
Intercept	-0.196	0.423	-0.463	0.634
Noise level (high vs. low)	-0.924	0.484	-1.909	0.056	.
Main (N = 55)
Intercept	0.144	0.21	0.688	0.491
Noise level (high vs. low)	-0.97	0.213	-4.557	< 0.001	***
