# Supplementary material for: Whom do we prefer to learn from in observational reinforcement learning?
Source: PLoS Comput Biol. 2025 Dec 8;21(12):e1013143. doi: 10.1371/journal.pcbi.1013143 (PMC12697965; doi:10.1371/journal.pcbi.1013143)
Supplement: S2 Table — Power was computed based on the estimated effect size in Model 1, which included only the partner’s noise level as a predictor (see S1 Table). Statistical power estimates are reported for different sample sizes at a two-tailed significance threshold of α=0.05. (XLSX) [file pcbi.1013143.s004.xlsx]

## Sheet: Untitled
Sample size	Power
45	0.72
50	0.8
55	0.87
